# Supplementary material for: Regulation of Antibiotic Resistance Genes on Agricultural Land Is Dependent on Both Choice of Organic Amendment and Prevalence of Predatory Bacteria
Source: Antibiotics (Basel). 2024 Aug 10;13(8):750. doi: 10.3390/antibiotics13080750 (PMC11350732; doi:10.3390/antibiotics13080750)
Supplement: Supplementary file 1 [file antibiotics-13-00750-s001.zip]

Archive with 1 entries (1 files):
- antibiotics-3116965-supplementary.xlsx
